# Supplementary material for: Locked-Window EQ-5D-5L (Index and VAS) Benchmarking in Sarcoma Care: Rule-Based Traffic-Light Classification Across Two Institutions
Source: Diseases. 2026 Apr 30;14(5):159. doi: 10.3390/diseases14050159 (PMC13205251; doi:10.3390/diseases14050159)
Supplement: Supplementary file 1 [file diseases-14-00159-s001.zip]

Archive with 1 entries (1 files):
- diseases-4252416-supplementary.pdf
